# Supplementary material for: A Simulation Curriculum for Ground and Air ECMO Transport
Source: MedEdPORTAL. 2025 Mar 18;21:11508. doi: 10.15766/mep_2374-8265.11508 (PMC11913753; doi:10.15766/mep_2374-8265.11508)
Supplement: Supplementary file 1 — ECMO Transport Protocol.docxECMO Transport Logistics and Emergency Simulations.docxECMO Transport Needs Assessment.docxECMO Simulation Images.docx [file mep_2374-8265.11508-s001.zip]

Archive with 5 entries (5 files):
- A. ECMO Transport Protocol.docx
- C. ECMO Transport Needs Assessment.docx
- D. ECMO Simulation Images.docx
- B. ECMO Transport Logistics and Emergency Simulations.docx
- _Educational Summary Report_11508.pdf
